# Supplementary material for: Serum-Derived microRNAs as Prognostic Biomarkers in Osteosarcoma: A Meta-Analysis
Source: Front Genet. 2020 Aug 11;11:789. doi: 10.3389/fgene.2020.00789 (PMC7431663; doi:10.3389/fgene.2020.00789)
Supplement: Supplementary file 1 [file Data_Sheet_1.zip]

Archive with 4 entries (3 files):
- Supplementary materials/
- Supplementary materials/code.pdf
- Supplementary materials/Extracted data for analysis.xlsx
- Supplementary materials/PRISMA 2009 checklist.pdf
