# Supplementary material for: Serum-Derived microRNAs as Prognostic Biomarkers in Osteosarcoma: A Meta-Analysis
Source: Front Genet. 2020 Aug 11;11:789. doi: 10.3389/fgene.2020.00789 (PMC7431663; doi:10.3389/fgene.2020.00789)
Supplement: Supplementary file 1 [file Data_Sheet_1.zip › Supplementary materials/Extracted data for analysis.xlsx]

## Sheet: Total
Study	Year	Country	HR	LL	UL	Sample size	Assay method	Sample type	Cut off value	Expression	Analysis method	Outcome	NOS score
Zhang miR-133b	2014	China	5.69	1.33	11.26	100	qRT-PCR	serum	2.66	low expression	multivariate analysis	DFS	8
Zhang miR-206	2014	China	5.88	1.56	12.08	100	qRT-PCR	serum	2.84	low expression	multivariate analysis	DFS	8
Zhang miR-133b/206	2014	China	9.69	2.8	21.82	100	qRT-PCR	serum	2.66/2.84	low expression	multivariate analysis	DFS	8
Zhang miR-133b	2014	China	5.36	1.26	11.03	100	qRT-PCR	serum	2.66	low expression	multivariate analysis	OS	8
Zhang miR-206	2014	China	5.42	1.31	11.28	100	qRT-PCR	serum	2.84	low expression	multivariate analysis	OS	8
Zhang miR-133b/206	2014	China	9.28	2.69	20.79	100	qRT-PCR	serum	2.66/2.84	low expression	multivariate analysis	OS	8
Hong miR-29a	2014	China	5.4	1.22	12.39	80	qRT-PCR	serum	2.85	high expression	multivariate analysis	OS	8
Hong miR-29a	2014	China	5.98	1.23	12.61	80	qRT-PCR	serum	2.85	high expression	multivariate analysis	DFS	8
Hong miR-29b	2014	China	5.44	1.31	12.48	80	qRT-PCR	serum	3.27	high expression	multivariate analysis	OS	8
Hong miR-29b	2014	China	6	1.35	12.82	80	qRT-PCR	serum	3.27	high expression	multivariate analysis	DFS	8
Zhang miR-196a	2014	China	6.28	1.62	13.39	100	qRT-PCR	serum	4.86	high expression	multivariate analysis	OS	8
Zhang miR-196a	2014	China	6.95	1.63	14.61	100	qRT-PCR	serum	4.86	high expression	multivariate analysis	DFS	8
Zhang miR-196b	2014	China	6.33	1.61	13.48	100	qRT-PCR	serum	5.48	high expression	multivariate analysis	OS	8
Zhang miR-196b	2014	China	6.98	1.65	14.82	100	qRT-PCR	serum	5.48	high expression	multivariate analysis	DFS	8
Zhang miR-196a/196b	2014	China	9.89	2.66	20.98	100	qRT-PCR	serum	4.86/5.48	high expression	multivariate analysis	OS	8
Zhang miR-196a/196b	2014	China	10.09	2.82	21.99	100	qRT-PCR	serum	4.86/5.48	high expression	multivariate analysis	DFS	8
Cai miR-195	2014	China	5.16	1.92	11.88	166	qRT-PCR	serum	1.44	low expression	multivariate analysis	OS	8
Cai miR-195	2014	China	3.62	1.82	9.09	166	qRT-PCR	serum	1.44	low expression	multivariate analysis	DFS	8
Yang miR-221	2015	China	6.82	1.33	13.69	108	qRT-PCR	serum	2.42	high expression	multivariate analysis	RFS	7
Yang miR-221	2015	China	7.66	1.83	15.92	108	qRT-PCR	serum	2.42	high expression	multivariate analysis	OS	7
Tang miR-27a	2015	China	3.56	1.87	9.86	166	qRT-PCR	serum	3.7	high expression	multivariate analysis	OS	8
Tang miR-27a	2015	China	3.19	1.72	8.33	166	qRT-PCR	serum	3.7	high expression	multivariate analysis	DFS	8
Wang miR-152	2015	China	0.126	0.023	0.701	80	qRT-PCR	serum	NR	low expression	multivariate analysis	OS	6
Wang miR-191	2015	China	3.56	1.62	7.88	100	qRT-PCR	serum	3.56	high expression	multivariate analysis	OS	7
Wang miR-191	2015	China	2.63	1.28	6.06	100	qRT-PCR	serum	3.56	high expression	multivariate analysis	DFS	7
Dong miR-223	2016	China	4.59	1.84	11.45	112	qRT-PCR	serum	1.21	low expression	multivariate analysis	OS	6
Liu miR-300	2016	China	5.964	2.349	10.69	114	qRT-PCR	serum	NR	high expression	univariate analysis	OS	6
Liu miR-300	2016	China	5.112	2.136	9.482	114	qRT-PCR	serum	NR	high expression	univariate analysis	DFS	6
Liu miR-300	2016	China	4.698	1.562	8.369	114	qRT-PCR	serum	NR	high expression	multivariate analysis	OS	6
Liu miR-300	2016	China	4.406	1.268	6.986	114	qRT-PCR	serum	NR	high expression	multivariate analysis	DFS	6
Pang miR-497	2016	China	4.127	2.371	9.673	185	qRT-PCR	serum	4.8	low expression	univariate analysis	OS	7
Pang miR-497	2016	China	3.785	1.993	8.574	185	qRT-PCR	serum	4.8	low expression	multivariate analysis	OS	7
Cao miR-326	2016	China	3.9	1.13	12.53	60	qRT-PCR	serum	mean level	low expression	multivariate analysis	OS	6
Niu miR-95-3p	2016	China	4.22	2.314	8.072	133	qRT-PCR	serum	0.75	low expression	multivariate analysis	OS	7
Li miR-542-3p	2017	China	14.54	4.48	23.58	76	qRT-PCR	serum	0.87	high expression	univariate analysis	OS	7
Li miR-542-3p	2017	China	5.98	3.26	18.44	76	qRT-PCR	serum	0.87	high expression	multivariate analysis	OS	7
Li miR-542-3p	2017	China	7.03	3.36	14.53	76	qRT-PCR	serum	0.87	high expression	univariate analysis	PFS	7
Li miR-542-3p	2017	China	6.89	2.83	9.67	76	qRT-PCR	serum	0.87	high expression	multivariate analysis	PFS	7
Wang miR-491	2017	China	3.15	1.27	7.81	102	qRT-PCR	serum	mean level	low expression	univariate analysis	OS	7
Wang miR-491	2017	China	2.96	1.09	8.07	102	qRT-PCR	serum	mean level	low expression	multivariate analysis	OS	7
Cong miR-124	2017	China	3.54	1.38	5.64	114	qRT-PCR	serum	0.37 fold	low expression	multivariate analysis	OS	6
Cong miR-124	2017	China	3.92	1.57	6.39	114	qRT-PCR	serum	0.37 fold	low expression	multivariate analysis	DFS	6
Wang miR-491-5p	2017	China	2.64	1.27	5.02	72	qRT-PCR	serum	NR	low expression	multivariate analysis	DFS	6
Wang miR-491-5p	2017	China	2.72	1.3	4.92	72	qRT-PCR	serum	NR	low expression	multivariate analysis	OS	6
Yao miR-101	2018	China	4.17	1.43	7.08	152	qRT-PCR	serum	median level	low expression	univariate analysis	OS	6
Yao miR-101	2018	China	4.45	1.57	7.49	152	qRT-PCR	serum	median level	low expression	univariate analysis	RFS	6
Yao miR-101	2018	China	3.82	1.34	6.52	152	qRT-PCR	serum	median level	low expression	multivariate analysis	OS	6
Yao miR-101	2018	China	4.23	1.45	7.22	152	qRT-PCR	serum	median level	low expression	multivariate analysis	RFS	6
Zhou miR-139-5p	2018	China	2.85	1.66	4.17	98	qRT-PCR	serum	median level	low expression	univariate analysis	OS	7
Zhou miR-139-5p	2018	China	3.24	1.81	4.76	98	qRT-PCR	serum	median level	low expression	multivariate analysis	OS	7
Shi miR-194	2020	China	3.65	1.58	5.89	124	qRT-PCR	serum	median level	low expression	multivariate analysis	OS	7
Shi miR-194	2020	China	4.39	1.9	6.91	124	qRT-PCR	serum	median level	low expression	multivariate analysis	DFS	7

## Sheet: outcome-low expression
Study	Year	HR	LL	UL	Outcome	Expression
Zhang miR-133b	2014	5.36	1.26	11.03	OS	low expression
Zhang miR-206	2014	5.42	1.31	11.28	OS	low expression
Zhang miR-133b/206	2014	9.28	2.69	20.79	OS	low expression
Zhang miR-133b	2014	5.69	1.33	11.26	DFS	low expression
Zhang miR-206	2014	5.88	1.56	12.08	DFS	low expression
Zhang miR-133b/206	2014	9.69	2.8	21.82	DFS	low expression
Cai miR-195	2014	5.16	1.92	11.88	OS	low expression
Cai miR-195	2014	3.62	1.82	9.09	DFS	low expression
Wang miR-152	2015	0.126	0.023	0.701	OS	low expression
Dong miR-223	2016	4.59	1.84	11.45	OS	low expression
Cao miR-326	2016	3.9	1.13	12.53	OS	low expression
Niu miR-95-3p	2016	4.22	2.314	8.072	OS	low expression
Pang miR-497	2016	4.127	2.371	9.673	OS	low expression
Pang miR-497	2016	3.785	1.993	8.574	OS	low expression
Wang miR-491	2017	3.15	1.27	7.81	OS	low expression
Wang miR-491	2017	2.96	1.09	8.07	OS	low expression
Cong miR-124	2017	3.54	1.38	5.64	OS	low expression
Cong miR-124	2017	3.92	1.57	6.39	DFS	low expression
Wang miR-491-5p	2017	2.64	1.27	5.02	DFS	low expression
Wang miR-491-5p	2017	2.72	1.3	4.92	OS	low expression
Yao miR-101	2018	4.17	1.43	7.08	OS	low expression
Yao miR-101	2018	4.45	1.57	7.49	RFS	low expression
Yao miR-101	2018	3.82	1.34	6.52	OS	low expression
Yao miR-101	2018	4.23	1.45	7.22	RFS	low expression
Zhou miR-139-5p	2018	2.85	1.66	4.17	OS	low expression
Zhou miR-139-5p	2018	3.24	1.81	4.76	OS	low expression
Shi miR-194	2020	3.65	1.58	5.89	OS	low expression
Shi miR-194	2020	4.39	1.9	6.91	DFS	low expression

## Sheet: outcome-high expression
Study	Year	HR	LL	UL	Outcome	Expression
Hong miR-29a	2014	5.4	1.22	12.39	OS	high expression
Hong miR-29a	2014	5.98	1.23	12.61	DFS	high expression
Hong miR-29b	2014	5.44	1.31	12.48	OS	high expression
Hong miR-29b	2014	6	1.35	12.82	DFS	high expression
Zhang miR-196a	2014	6.28	1.62	13.39	OS	high expression
Zhang miR-196a	2014	6.95	1.63	14.61	DFS	high expression
Zhang miR-196b	2014	6.33	1.61	13.48	OS	high expression
Zhang miR-196b	2014	6.98	1.65	14.82	DFS	high expression
Zhang miR-196a/196b	2014	9.89	2.66	20.98	OS	high expression
Zhang miR-196a/196b	2014	10.09	2.82	21.99	DFS	high expression
Yang miR-221	2015	6.82	1.33	13.69	RFS	high expression
Yang miR-221	2015	7.66	1.83	15.92	OS	high expression
Tang miR-27a	2015	3.56	1.87	9.86	OS	high expression
Tang miR-27a	2015	3.19	1.72	8.33	DFS	high expression
Wang miR-191	2015	3.56	1.62	7.88	OS	high expression
Wang miR-191	2015	2.63	1.28	6.06	DFS	high expression
Liu miR-300	2016	5.964	2.349	10.697	OS	high expression
Liu miR-300	2016	5.112	2.136	9.482	DFS	high expression
Liu miR-300	2016	4.698	1.562	8.369	OS	high expression
Liu miR-300	2016	4.406	1.268	6.986	DFS	high expression
Li miR-542-3p	2017	14.54	4.48	23.58	OS	high expression
Li miR-542-3p	2017	5.98	3.26	18.44	OS	high expression
Li miR-542-3p	2017	7.03	3.36	14.53	PFS	high expression
Li miR-542-3p	2017	6.89	2.83	9.67	PFS	high expression

## Sheet: subgroup-low expression
Study	Year	HR	LL	UL	Analysis method	Expression
Zhang miR-133b	2014	5.36	1.26	11.03	M	low expression
Zhang miR-206	2014	5.42	1.31	11.28	M	low expression
Zhang miR-133b/206	2014	9.28	2.69	20.79	M	low expression
Zhang miR-133b	2014	5.69	1.33	11.26	M	low expression
Zhang miR-206	2014	5.88	1.56	12.08	M	low expression
Zhang miR-133b/206	2014	9.69	2.8	21.82	M	low expression
Cai miR-195	2014	5.16	1.92	11.88	M	low expression
Cai miR-195	2014	3.62	1.82	9.09	M	low expression
Wang miR-152	2015	0.126	0.023	0.701	M	low expression
Dong miR-223	2016	4.59	1.84	11.45	M	low expression
Cao miR-326	2016	3.9	1.13	12.53	M	low expression
Niu miR-95-3p	2016	4.22	2.314	8.072	M	low expression
Pang miR-497	2016	4.127	2.371	9.673	U	low expression
Pang miR-497	2016	3.785	1.993	8.574	M	low expression
Wang miR-491	2017	3.15	1.27	7.81	U	low expression
Wang miR-491	2017	2.96	1.09	8.07	M	low expression
Cong miR-124	2017	3.54	1.38	5.64	M	low expression
Cong miR-124	2017	3.92	1.57	6.39	M	low expression
Wang miR-491-5p	2017	2.64	1.27	5.02	M	low expression
Wang miR-491-5p	2017	2.72	1.3	4.92	M	low expression
Yao miR-101	2018	4.17	1.43	7.08	U	low expression
Yao miR-101	2018	4.45	1.57	7.49	U	low expression
Yao miR-101	2018	3.82	1.34	6.52	M	low expression
Yao miR-101	2018	4.23	1.45	7.22	M	low expression
Zhou miR-139-5p	2018	2.85	1.66	4.17	U	low expression
Zhou miR-139-5p	2018	3.24	1.81	4.76	M	low expression
Shi miR-194	2020	3.65	1.58	5.89	M	low expression
Shi miR-194	2020	4.39	1.9	6.91	M	low expression

## Sheet: subgroup-high expression
Study	Year	HR	LL	UL	Analysis method	Expression
Hong miR-29a	2014	5.4	1.22	12.39	M	high expression
Hong miR-29a	2014	5.98	1.23	12.61	M	high expression
Hong miR-29b	2014	5.44	1.31	12.48	M	high expression
Hong miR-29b	2014	6	1.35	12.82	M	high expression
Zhang miR-196a	2014	6.28	1.62	13.39	M	high expression
Zhang miR-196a	2014	6.95	1.63	14.61	M	high expression
Zhang miR-196b	2014	6.33	1.61	13.48	M	high expression
Zhang miR-196b	2014	6.98	1.65	14.82	M	high expression
Zhang miR-196a/196b	2014	9.89	2.66	20.98	M	high expression
Zhang miR-196a/196b	2014	10.09	2.82	21.99	M	high expression
Yang miR-221	2015	6.82	1.33	13.69	M	high expression
Yang miR-221	2015	7.66	1.83	15.92	M	high expression
Tang miR-27a	2015	3.56	1.87	9.86	M	high expression
Tang miR-27a	2015	3.19	1.72	8.33	M	high expression
Wang miR-191	2015	3.56	1.62	7.88	M	high expression
Wang miR-191	2015	2.63	1.28	6.06	M	high expression
Liu miR-300	2016	5.964	2.349	10.697	U	high expression
Liu miR-300	2016	5.112	2.136	9.482	U	high expression
Liu miR-300	2016	4.698	1.562	8.369	M	high expression
Liu miR-300	2016	4.406	1.268	6.986	M	high expression
Li miR-542-3p	2017	14.54	4.48	23.58	U	high expression
Li miR-542-3p	2017	5.98	3.26	18.44	M	high expression
Li miR-542-3p	2017	7.03	3.36	14.53	U	high expression
Li miR-542-3p	2017	6.89	2.83	9.67	M	high expression

## Sheet: metastasis
	Study	Year	HR	LL	UL	Expression	Outcome
Distant metastasis	Cai miR-195	2014	3.72	1.91	9.83	Low expression	OS/M
Distant metastasis	Tang miR-27a	2015	3.72	1.91	9.83	High expression	OS/M
Distant metastasis	Wang miR-191	2015	2.72	1.21	6.83	High expression	OS/M
Distant metastasis	Cao miR-326	2016	2.89	1.31	4.72	Low expression	OS/M
Distant metastasis	Liu miR-300	2016	6.102	3.652	11.036	High expression	OS/U
Distant metastasis	Liu miR-300	2016	3.165	1.197	5.459	High expression	OS/M
Distant metastasis	Pang miR-497	2016	3.159	2.044	8.229	Low expression	OS/M
Distant metastasis	Niu miR-95-3p	2016	3.35	1.794	7.531	Low expression	OS/M
Distant metastasis	Dong miR-223	2016	2.11	1.02	4.36	Low expression	OS/M
Distant metastasis	Wang miR-491-5p	2017	3.65	1.52	6.48	Low expression	OS/M
Distant metastasis	Cong miR-124	2017	2.12	1.23	5.06	Low expression	OS/M
Distant metastasis	Yao miR-101	2018	2.94	1.02	4.98	Low expression	OS/M
Distant metastasis	Zhou miR-139-5p	2018	3.13	1.78	4.71	Low expression	OS/M
Distant metastasis	Shi miR-194	2020	3.23	1.42	5.14	Low expression	OS/M
Distant metastasis	Shi miR-194	2020	3.86	1.71	6.23	Low expression	DFS/M

## Sheet: clinical stage
Clinical stage	Study	Year	HR	LL	UL	Expression	Outcome
Clinical stage	Cai miR-195	2014	2.32	1.1	7.01	Low expression	OS/M
Clinical stage	Yang miR-221	2015	8.06	1.68	16.03	High expression	OS/M
Clinical stage	Tang miR-27a	2015	2.32	1.1	7.01	High expression	OS/M
Clinical stage	Wang miR-191	2015	4.13	1.8	8.91	High expression	OS/M
Clinical stage	Cao miR-326	2016	2.93	1.47	5.89	Low expression	OS/M
Clinical stage	Liu miR-300	2016	4.936	1.989	8.587	High expression	OS/U
Clinical stage	Liu miR-300	2016	3.869	1.269	6.858	High expression	OS/M
Clinical stage	Pang miR-497	2016	2.045	1.454	6.645	Low expression	OS/M
Clinical stage	Niu miR-95-3p	2016	3.12	1.725	6.429	Low expression	OS/M
Clinical stage	Dong miR-223	2016	2.8	1.25	6.27	Low expression	OS/M
Clinical stage	Li miR-542-3p	2017	3.57	1.86	8.44	High expression	OS/M
Clinical stage	Wang miR-491-5p	2017	2.86	1.34	5.15	Low expression	OS/M
Clinical stage	Cong miR-124	2017	3.87	1.47	6.22	Low expression	OS/M
Clinical stage	Yao miR-101	2018	3.15	1.16	5.24	Low expression	OS/M
Clinical stage	Zhou miR-139-5p	2018	3.52	1.91	5.44	Low expression	OS/M
Clinical stage	Shi miR-194	2020	4.17	1.86	6.5	Low expression	OS/M
Clinical stage	Shi miR-194	2020	4.92	2.26	7.82	Low expression	DFS/M
